# Supplementary material for: Structural basis for the target specificity of actin histidine methyltransferase SETD3
Source: Nat Commun. 2019 Aug 6;10:3541. doi: 10.1038/s41467-019-11554-6 (PMC6684798; doi:10.1038/s41467-019-11554-6)
Supplement: Supplementary file 3 — Source Data [file 41467_2019_11554_MOESM3_ESM.xlsx]

## Sheet: Fig.1
	Fig. 1b	pH	V/[E] (h-1)					Fig. 1d	pH	V/[E] (h-1)
		4.93	0.753111	0.415244						CBTP		Glycine
		5.39	3.21373	2.48116					6.73	0.000764	0.000675
		5.72	5.62778	4.59364					7.05	0.001051	0.000979
		5.98	8.30709	8.36236					7.49	0.001541	0.001455
		6.27	12.4137	11.6306					7.71	0.002136	0.002213
		6.57	15.3416	13.6665					8.38	0.0043	0.004282
		6.73	16.7784	16.0545					8.99	0.008012	0.008631
		7.05	17.3649	16.8218					9.34	0.013212	0.012482
		7.49	19.6653	16.9544					9.03			0.003296	0.003199
		7.71	17.9112	19.0472					9.34			0.005189	0.004795
		8.28	18.3327	16.9449					9.79			0.011976	0.011069
		8.93	17.6894	17.5378					10.23			0.023318	0.021288
		9.37	18.9438	17.4778					10.58			0.036156	0.031885
		9.79	19.2682	17.436					11.01			0.025273	0.027537

## Sheet: Fig.3
	Fig. 3a	[H73(66-80)](μM)		V/[E] (h-1)									Fig. 3b	[K73](μM)	V/[E] (h-1)					Fig.3c	[K73](μM)	V/[E] (h-1)
			WT			N255A			N255V						K73 66-88		K73 66-80					WT		N255A		N255V
		100	17.9846	18.3298	18.3843		4.38031	4.29663		1.26312	1.19148			1.5625	0.126544	0.13027					12.5	0.543991	0.56311	9.50622	8.76732	3.61674	3.39846
		75	17.0302	17.0989	17.2812		3.93014	4.06631		1.19252	1.11437			3.125	0.183683	0.229469					6.25	0.392848	0.381764	8.87784	8.42787	3.67318	3.47227
		50	14.9159	15.2883	16.6548		3.78508	3.84784		1.11151	1.05718			6.25	0.392848	0.381764					4.17	0.251231	0.26784	8.51154	8.04579	3.39688	3.27158
		25	11.9195	11.9597	12.929		3.63647	3.43872		1.01066	0.945875			12.5	0.543991	0.56311	0.014475	0.013417			3.125	0.183683	0.229469	8.26367	7.90843	3.23027	3.07557
		15	9.1492	8.89283	9.29188		3.0971	3.05447		0.818926	0.794356			25	0.603892	0.618859	0.030383	0.027974			2.08			8.18473	7.74265	2.64358	2.87655
		10	7.0752	7.04382	6.89225		2.62641	2.83067		0.732485	0.669232			50	0.608992	0.638816	0.060994	0.058926			1.5625	0.126544	0.13027	7.10795	7.88948	2.76183	2.57494
		5	3.6572	4.03257	3.98697		2.04855	2.09828		0.506957	0.463785			100	0.616381	0.664977	0.107216	0.100544			1.04			6.81271	6.78587	1.65522	1.75646
		2.5	1.9029	1.80107	1.84133		1.27235	1.42451		0.275213	0.226564			200	0.6361	0.66643	0.190383	0.175406			0.78			5.93803	5.19282	1.41385	1.28913
		1.25	0.565417	0.590883	0.536417		0.657194	0.712256		0.143083	0.121472			400	0.673993	0.68296	0.298171	0.265505			0.39			2.46457	1.97671	0.548845	0.513716
																					0.19			0.415236	0.389974	0.177225	0.130649

## Sheet: SI Fig.2
	supplementary Fig. 2a															supplementary Fig. 2b
					V/[E] (h-1)														1/V
				[SAM](μM)	sinefungine 0μM		sinefungine 25μM		sinefungine 50μM		sinefungine 75μM		sinefungine 100μM				1/[SAM](1/μM)		sinefungine 0μM		sinefungine 25μM		sinefungine 50μM		sinefungine 75μM		sinefungine 100μM
				2	21.4148	22.2135	16.4074	15.9987	13.06	12.2576	10.5113	9.98559	9.1764	8.94579				0.5	0.0458417		0.0617167		0.0789965		0.0975757		0.110362
				4	25.9164	25.5527	19.114	20.1204	17.0771	18.0071	15.1921	14.7429	12.8729	12.9745				0.25	0.0388583		0.0509756		0.0570057		0.0668113		0.0773772
				6	26.162	27.4081	23.2762	22.8116	20.1152	19.7499	17.3306	18.1451	14.8719	16.2724				0.166667	0.0373343		0.0433954		0.0501692		0.0563767		0.0642171
				8	26.4031	27.8295	24.7109	24.508	22.1235	21.2997	18.9051	19.2332	17.9193	16.9635				0.125	0.0368781		0.0406348		0.0460583		0.0524406		0.0573348
	supplementary Fig. 2c				Ralative MTase activity (%)
			[sinefungine](µM)		SETD3				GLP
			0		97.2258	96.1472	102.745	103.882	95.1736	98.5524	103.363	102.911
			25		65.1694	64.4527	70.4001	69.8755	14.8048	18.1578	17.2937	21.3689
			50		52.2109	55.2547	54.8188	56.4368	9.36261	10.3814	10.1364	9.00152
			75		40.9885	43.0571	47.6377	48.214	5.32611	6.28043	7.22185	8.49857
			100		38.0998	41.1067	41.5352	41.8677	3.13377	4.77158	5.84196	3.89464

## Sheet: SI Fig.3
	supplementary Fig. 3a			CH3 transferred (μM)						supplementary Fig. 3b			CH3 transferred (μM)				supplementary Fig. 3c			CH3 transferred (μM)
			Time (min)	WT(H73)		K73							RT	37oC						RT	37oC
			0	0	0	0	0						1.25755	2.39275						0.681279	1.77254
			10	0.624085	0.599822	0.00913	0.005151						1.333	2.35055						0.80032	2.48217
			20	1.20828	1.17481	0.005187	0.000604													0.753499	3.18316
			30	1.69858	1.60888	0.002842	-0.00142													0.796306	3.32508
